# Supplementary material for: Genetic Variability of Mineral Content in Different Grain Structures of Bean Cultivars from Mesoamerican and Andean Gene Pools
Source: Plants (Basel). 2021 Jun 19;10(6):1246. doi: 10.3390/plants10061246 (PMC8234366; doi:10.3390/plants10061246)
Supplement: Supplementary file 1 [file plants-10-01246-s001.zip]

Archive with 1 entries (1 files):
- plants-1206323-supplementary.pdf
